# Supplementary material for: Quasiparticle Self-Consistent GW-Bethe–Salpeter Equation Calculations for Large Chromophoric Systems
Source: J Chem Theory Comput. 2022 Oct 6;18(11):6779–93. doi: 10.1021/acs.jctc.2c00531 (PMC9648197; doi:10.1021/acs.jctc.2c00531)
Supplement: Supplementary file 1 — ct2c00531_si_001.zip [file ct2c00531_si_001.zip]

Archive with 22 entries (21 files):
- structures/
- __MACOSX/._structures
- structures/.DS_Store
- __MACOSX/structures/._.DS_Store
- structures/dimer178_pbeD4.xyz
- __MACOSX/structures/._dimer178_pbeD4.xyz
- structures/hexamer.xyz
- __MACOSX/structures/._hexamer.xyz
- structures/m70.xyz
- __MACOSX/structures/._m70.xyz
- structures/dimer108_cam-b3lypD3BJ.xyz
- __MACOSX/structures/._dimer108_cam-b3lypD3BJ.xyz
- structures/dimer178_blypD4.xyz
- __MACOSX/structures/._dimer178_blypD4.xyz
- structures/dimer178_b3lypD3BJ.xyz
- __MACOSX/structures/._dimer178_b3lypD3BJ.xyz
- structures/m82.xyz
- __MACOSX/structures/._m82.xyz
- structures/dimer178_cam-b3lypD3BJ.xyz
- __MACOSX/structures/._dimer178_cam-b3lypD3BJ.xyz
- structures/dimer178_pbe.xyz
- __MACOSX/structures/._dimer178_pbe.xyz
