# Supplementary material for: Quasiparticle Self-Consistent GW-Bethe–Salpeter Equation Calculations for Large Chromophoric Systems
Source: J Chem Theory Comput. 2022 Oct 6;18(11):6779–93. doi: 10.1021/acs.jctc.2c00531 (PMC9648197; doi:10.1021/acs.jctc.2c00531)
Supplement: Supplementary file 1 — ct2c00531_si_001.zip [file ct2c00531_si_001.zip › structures/dimer178_pbeD4.xyz]

178
PBE-D4/TZP (good numerical quality) optimized geometry 
C       4.88122000      -7.66902100       4.57224500
C       5.22272200      -6.32022000       4.67251800
C       4.21821400      -5.58235500       3.98676800
H      -1.23968500     -11.31044400       1.25967100
H       6.46054200      -8.52914700       5.72804300
H       4.94794400      -9.47313800       5.74589700
H       5.98661900      -9.49631300       4.31191800
H       0.52326700      -0.42430200       3.76578900
H       1.49559300      -1.37891800       4.91324200
H       2.03924800       0.24294600       4.42592200
H       5.91941800      -2.47432300       8.54882900
H       7.53928900      -1.79039700       8.14718000
H       6.03266500      -0.98471400       7.56506400
C       5.60660100      -8.85102800       5.12029100
H      -1.70222400      -1.43916500       0.50039800
H      -3.22338800      -2.32117300       0.26625000
H      -2.05251000      -2.19761400      -1.06096200
H       2.35784100     -13.02326400       1.96381600
H       1.60584700     -12.01145800       0.70717200
H       3.03541900     -11.42149600       1.57601400
C       6.20632800      -5.38928900       5.20885900
O       7.23112600      -5.59994200       5.83911600
C       5.68434200      -3.93063100       4.79224300
H       9.91573000       0.44483500       6.89280200
C       5.45776100      -3.07889500       6.02993000
O       4.36763600      -2.75879600       6.47656000
O       6.63880100      -2.73783600       6.59494000
C       6.51488800      -1.94468500       7.79427100
C       7.05217000       2.06959600       4.99664200
C       8.48267600       2.14568900       4.57012700
C       9.47683600       1.34866500       4.99335700
C       9.39014500       0.20498900       5.95365700
H       0.08705300      -1.57851400       1.46372900
H      -1.86824700      -7.62148200       0.54786100
H      -1.59837000      -9.97568500       0.14535800
H       3.22629000      -9.77068400       3.78127900
H       4.01933000      -1.39519600       4.32476100
H       2.40801500      -0.55500300       2.08831400
Mg       1.64970000      -5.65939200       2.52383000
H       5.72656600      -2.03562300       2.48415400
C       4.41732100      -4.18849700       3.99135900
C       0.48208300      -2.56557200       1.70845500
C      -1.02223800      -7.14248200       1.04047500
C       2.86322800      -8.79128500       3.46434000
N       2.38647300      -3.66818300       2.78967600
C       3.55142900      -3.27909400       3.40711900
C       3.74266900      -1.78102700       3.33307000
C       2.34109700      -1.28981500       2.90745300
C       1.68063800      -2.56677300       2.40889000
C       1.54911800      -0.67526500       4.07006400
H       4.47489400      -1.61998000       1.30408800
C       4.84110300      -1.40575400       2.31939600
C       5.25844200       0.05862800       2.41567300
C       6.05020200       0.35114400       3.67491100
O       6.51752900      -0.49803700       4.41548100
O       6.18610800       1.69005200       3.86672200
N       0.02050900      -4.97444400       1.53986000
C      -0.28617800      -3.66465900       1.27312600
Mg      -1.80647200      -5.46365700      -3.11471700
C      -4.67431500      -4.98500400      -4.97490300
C      -1.49729400      -3.58215000       0.49052500
C      -1.05170700      -2.14566500      -3.52689000
C       1.21845300      -6.01731000      -1.65263600
C      -2.32627300      -8.92165800      -3.29094000
N      -2.74847500      -3.81015800      -4.11871700
C      -3.97872900      -3.81604100      -4.72930000
C      -4.45465900      -2.40385500      -5.00143300
C      -3.13455500      -1.60466800      -4.91654900
C      -2.24367300      -2.54867800      -4.12054600
C      -2.53255100      -1.30779900      -6.29705700
C      -5.46369800      -1.99080200      -3.91245900
C      -1.90969200      -4.89398200       0.26952500
C      -6.08912300      -0.61409800      -4.14615500
C      -6.77817300      -0.09849100      -2.89962900
O      -6.30664400      -0.16898300      -1.77632600
O      -7.98326000       0.46025900      -3.19243500
N      -0.20838300      -4.28639900      -2.65749600
C      -0.10469600      -2.93423300      -2.83768100
C       1.11739600      -2.43914200      -2.23816400
C       1.76926000      -3.54312300      -1.70696300
C       0.91722000      -4.69467500      -1.97656600
C       1.53306500      -1.00808500      -2.17063400
C      -0.95705500      -5.75169900       0.95880700
C       3.03736200      -3.61708800      -1.00792700
C       4.08042900      -2.77370700      -1.12740300
N      -0.76130000      -7.16601100      -2.54110100
C       0.46533200      -7.17115600      -1.93458600
C       0.89000200      -8.53073500      -1.65692400
C      -0.11316000      -9.35428200      -2.12347700
C      -1.13973600      -8.48604400      -2.67830300
C       2.17986800      -8.91419000      -1.01046200
C      -0.12403000     -10.85129300      -2.15769000
C       0.45097600     -11.42022700      -3.46505400
H       5.90176100       0.33885000       1.56503500
C      -2.14835400      -2.32380900       0.02946300
N      -3.14537900      -6.72335400      -3.96564400
C      -3.28562600      -8.10945200      -3.91070100
C      -4.51048400      -8.51950500      -4.57462800
C      -5.08829500      -7.32872500      -5.02192500
C      -4.21874700      -6.27282600      -4.62650000
C      -5.01636200      -9.91315400      -4.73560200
C      -6.23738800      -6.75938400      -5.70818400
O      -7.21642100      -7.29181500      -6.20875000
C      -6.00456500      -5.16682000      -5.68189600
C      -6.03231300      -4.63149000      -7.09793000
C      -3.00341200      -5.40103200      -0.52798800
O      -5.06511100      -4.51129800      -7.82970200
O      -7.30643100      -4.32870100      -7.46718600
C      -7.44396000      -3.93452300      -8.85236800
C      -8.67949400       1.07495300      -2.05017800
C      -8.28617300       2.50909000      -1.89958100
C      -7.64489700       3.04651300      -0.85004700
C      -7.15881900       2.34924900       0.38152900
H      -0.81278600      -1.08494500      -3.62395200
H       2.17311900      -6.18778100      -1.15303900
H      -2.50416500      -9.99877200      -3.30865600
C      -3.85092300      -4.70631300      -1.32335300
H      -4.91597900      -2.31849400      -5.99742300
H      -3.27059100      -0.65868700      -4.36846900
H      -6.26241700      -2.74520600      -3.84383400
H      -4.95375100      -1.98352800      -2.93679100
H      -5.30243800       0.12371800      -4.38042000
H      -6.78919200      -0.61915100      -4.99250200
H       3.15906800      -4.46907000      -0.33002400
H       0.45450200     -11.23862800      -1.30425400
H      -1.15116000     -11.22549200      -2.01783700
H      -6.86244500      -4.74524600      -5.13429700
N       1.03962800      -7.61669900       2.28739700
H      -9.73996400       0.98153100      -2.31982300
H      -8.47218100       0.48157900      -1.15298900
H      -8.56653500       3.16218300      -2.73180600
H       4.07219900      -1.92787700      -1.81506700
H       4.99620200      -2.94390300      -0.56076300
H      -7.74783200       2.65664900       1.26138700
H      -7.19374800       1.25731500       0.29327600
H      -6.11657900       2.63638300       0.58961200
H      -1.54516600      -0.83430200      -6.20511700
H      -3.18787800      -0.63284100      -6.86701400
C      -0.11919300      -8.01364500       1.67059100
H      -2.41540000      -2.23644100      -6.87416600
H       2.10244300      -0.81621500      -1.24922600
H       0.66394700      -0.33570400      -2.18298200
H       2.17959900      -0.72172200      -3.01697100
H       2.27496200      -8.46639500      -0.00926900
H       2.26114600     -10.00193900      -0.89378600
H       3.04374900      -8.57829600      -1.60564300
H       0.42514900     -12.51980700      -3.46443900
H      -0.12139100     -11.06258800      -4.33271600
H       1.49363500     -11.10037000      -3.60220900
C      -0.26408700      -9.45385100       1.74821200
H      -5.17585700     -10.39855300      -3.75973100
H      -4.29880400     -10.53736500      -5.29137700
H      -5.96768700      -9.91657800      -5.28064500
H      -6.84892900      -3.03490500      -9.05773300
H      -7.10839900      -4.74448300      -9.51254400
H      -8.51104300      -3.73699800      -8.99325500
C       0.83993300      -9.92324300       2.42907700
H      10.47644200       1.55382600       4.59313900
H      -7.45240300       4.12491700      -0.88911400
H       4.39741900       0.74395300       2.37217000
H      -3.13964800      -6.48701200      -0.50236000
C       1.64883100      -8.76316900       2.76072300
H       0.26312500     -11.93634600       2.83534100
H       1.67554600     -11.39916200       3.73082700
H      -2.34572500     -10.01199700       1.75235800
H       6.67083200       3.05796600       5.28529900
H       6.89188000       1.35828900       5.81439900
H       8.71605500       2.93526300       3.84911100
H      -3.81304600      -3.62426300      -1.42421900
H      -4.63261700      -5.22601400      -1.87723900
C      -1.41697800     -10.22878900       1.20057300
H       9.89341000      -0.67915000       5.53318700
H       6.49559400      -3.45768200       4.21685500
C       1.18771500     -11.34551200       2.74444300
H       8.35772800      -0.08129600       6.18137600
C       2.10127600     -11.98999900       1.68860800
N       3.27428000      -6.38188200       3.46565200
C       3.64370800      -7.68292500       3.81321600
