# Supplementary material for: Quasiparticle Self-Consistent GW-Bethe–Salpeter Equation Calculations for Large Chromophoric Systems
Source: J Chem Theory Comput. 2022 Oct 6;18(11):6779–93. doi: 10.1021/acs.jctc.2c00531 (PMC9648197; doi:10.1021/acs.jctc.2c00531)
Supplement: Supplementary file 1 — ct2c00531_si_001.zip [file ct2c00531_si_001.zip › structures/hexamer.xyz]

476
Optimized structure of the hexamer complex, taken from Sirohival et al, https://doi.org/10.1002/anie.202200356
C       6.56118300      -1.33720700      -2.28606500
H       6.67694200      -2.36458200      -1.91616100
H       7.19295800      -0.67506200      -1.67902100
C       5.12499600      -0.93065300      -2.16637300
N       4.73741600       0.37102000      -1.91792800
H       5.33481600       1.19347200      -1.77092100
C       3.38919200       0.42503100      -1.87531700
H       2.82793300       1.33642700      -1.69633800
N       2.86885800      -0.78077500      -2.07652800
C       3.94122200      -1.63456500      -2.26277800
H       3.79903800      -2.69682400      -2.43462600
C      -0.88518100      -4.44980100      -5.62555900
C      -1.46451000       3.90624500      -2.69364600
C      -0.13436600      -0.52015800       3.78178200
C       1.34596600      -6.49104700      -1.66392500
N       0.59060900      -2.22526400      -3.81537600
C      -2.09022700       4.80598800      -3.48033800
C      -1.53422500      -0.49701000       4.41584200
C       1.28960300      -5.95979300      -3.19241900
N      -0.14969600       0.44714900      -2.75597400
O       1.36841200      -7.67344200      -1.37294700
C       2.53359500      -6.43693400      -3.87933400
N       0.89203800      -3.04295100      -0.99064300
C       3.46820300      -8.39299000      -4.84634600
C       1.09256500      -4.46509000      -3.06658600
C       0.03151000      -0.23027500      -5.11586000
C      -0.65348400       1.69134700      -0.70151200
C       0.67912700      -2.49782900       1.38684100
C       2.02995100      -2.20874900      -6.78075700
C      -0.91111900       2.70758500      -5.63672300
C      -0.98686400       2.16516600       2.37760000
C       1.40491100      -5.60369500       1.72402400
C       0.80768400      -3.55318500      -4.06231000
C      -0.25083100       0.70544700      -4.09578800
C      -0.33375400       0.73262300       0.27613900
C       0.94310300      -3.41226500       0.35291800
O       3.59715400      -5.84286500      -3.97471700
C       0.53985600      -3.87531500      -5.51862400
C      -0.72878600       2.05222900      -4.31344300
C      -0.50102200       0.92357500       1.70618300
C       1.21103600      -4.83741500       0.47116000
O       2.32823900      -7.69658500      -4.32801300
C       0.64965000      -2.48243000      -6.17372600
C      -0.94844700       2.60538900      -3.05514300
C      -0.11981800      -0.25641400       2.30878200
C       1.28497900      -5.29795400      -0.84744500
C       0.39074600      -1.56309200      -4.98308100
C      -0.56993100       1.57726100      -2.08947300
C       0.28053300      -1.15853300       1.23130800
C       1.10222300      -4.16224900      -1.68707700
N       0.15066800      -0.51990600       0.01212000
Mg       0.78741700      -1.19908800      -1.88440300
H      -1.59306700      -3.66207400      -5.32931200
H      -1.00976900      -5.27906200      -4.91558600
H      -1.36402000       4.16473500      -1.63754000
H       0.48154900       0.25368200       4.27095900
H       0.34976500      -1.47715000       4.00560000
H      -2.31493600       4.61248400      -4.52737500
H      -2.47020600       5.73503300      -3.05618900
H      -2.15166700      -1.33969600       4.08002800
H      -2.07634500       0.42513800       4.16793300
H      -1.45842600      -0.54708100       5.50842100
H       0.45268100      -6.48144100      -3.67964200
H       3.56598200      -8.20112200      -5.92368200
H       3.26969900      -9.45493900      -4.65714500
H       4.38294300      -8.07682300      -4.33609400
H      -0.09201200       0.12888700      -6.13845500
H      -1.07389300       2.62066900      -0.31884200
H       0.73974400      -2.86998000       2.41168600
H       2.24022900      -2.89576200      -7.61565600
H       2.81428100      -2.33310800      -6.01903700
H       2.07953400      -1.17878100      -7.15727600
H      -0.43122100       2.13940500      -6.44561900
H      -0.47386300       3.71585100      -5.62674200
H      -1.97691100       2.82246800      -5.89298800
H      -0.82842500       2.11928500       3.46147600
H      -2.06082700       2.33027300       2.20346700
H      -0.46504900       3.05786600       2.00849500
H       0.67754500      -6.42247800       1.82880300
H       1.32547600      -4.94084300       2.59044600
H       2.39636600      -6.07940700       1.74588000
H       1.26788400      -4.59340300      -5.92799700
H      -0.11999800      -2.33850100      -6.95033900
H      -1.14023400      -4.80084800      -6.62545000
H       6.94671500      -1.36086000      -3.30531600
C     -11.02274800       3.67199900      -1.95079500
H     -11.27252300       4.61208000      -1.45005700
H     -11.46534900       2.86454000      -1.35123500
C      -9.53557800       3.48726900      -2.02515700
N      -8.93442400       2.34076900      -1.55739200
H      -9.42857800       1.50935500      -1.20974700
C      -7.60733600       2.41390700      -1.78847900
H      -6.90074600       1.63893200      -1.50899600
N      -7.30307400       3.56421300      -2.38626300
C      -8.49896300       4.24036700      -2.54364700
H      -8.53480700       5.22821600      -2.99554400
C      -4.55242300       7.62277400      -6.67603900
C      -3.18292700      -1.05127800      -3.78548000
C      -4.72907800       3.03420000       2.88277900
C      -6.01087400       9.28799200      -2.23104000
N      -5.33294800       5.11455500      -4.59577100
C      -3.60676700      -2.23282900      -4.25969700
C      -6.11107400       3.63107500       3.21891000
C      -6.12640000       8.79686300      -3.76453200
N      -4.51882700       2.40080900      -3.69579800
O      -6.17356700      10.44255600      -1.88288300
C      -7.52923900       9.02153500      -4.27210600
N      -5.16770800       5.87774900      -1.74213000
C      -8.98074200      10.55722700      -5.32153500
C      -5.74497100       7.32822600      -3.72272700
C      -4.87154700       3.16079200      -6.00454200
C      -4.00910100       1.04124100      -1.70553500
C      -4.84010300       5.23174300       0.59205600
C      -7.18837100       4.97740700      -7.36215200
C      -3.68578600       0.30677400      -6.68179900
C      -3.97271100       0.30565300       1.34125700
C      -5.29700400       8.37047600       1.08115900
C      -5.64712800       6.43496700      -4.77091400
C      -4.47149500       2.20023800      -5.04159600
C      -4.24754400       1.95976600      -0.66634800
C      -5.07806100       6.20517700      -0.39138900
O      -8.45425500       8.24712300      -4.12255600
C      -5.76212000       6.78421400      -6.23960100
C      -3.98257900       0.85775000      -5.32640000
C      -4.24275700       1.65128400       0.75747800
C      -5.35186000       7.62255400      -0.19675000
O      -7.64409700      10.21473500      -4.90095200
C      -5.78654600       5.39182100      -6.90541700
C      -3.74326600       0.25934500      -4.09851900
C      -4.50907900       2.83743800       1.41410700
C      -5.65336900       8.10293400      -1.47589800
C      -5.28235200       4.47532400      -5.79182800
C      -4.07869400       1.25088900      -3.08441800
C      -4.64239100       3.85761000       0.37578200
C      -5.51126500       7.00345300      -2.37047000
N      -4.51611800       3.28246300      -0.86826100
Mg      -5.22753000       4.06141600      -2.68713500
H      -3.64103300       7.02165600      -6.53737400
H      -4.44638600       8.50351700      -6.02987200
H      -2.34906700      -1.04487900      -3.07416800
H      -3.94563300       3.67351500       3.31739100
H      -4.62194300       2.05991400       3.38080800
H      -4.47322900      -2.30578600      -4.91583900
H      -3.14454500      -3.16729000      -3.94150000
H      -6.86473600       3.30601500       2.48664600
H      -6.07697200       4.72774900       3.22759900
H      -6.45415300       3.31399000       4.20901800
H      -5.44457400       9.43886700      -4.34264400
H      -9.23469100      10.00071500      -6.23130700
H      -8.97772100      11.63577700      -5.50322200
H      -9.70863700      10.30223200      -4.54413200
H      -4.86224600       2.82510600      -7.04499700
H      -3.71238300       0.04090000      -1.39292100
H      -4.83092200       5.56531700       1.63083300
H      -7.58187000       5.67347100      -8.11903300
H      -7.87625300       4.98406000      -6.50368400
H      -7.16562000       3.96433800      -7.78416900
H      -3.24695300      -0.69523700      -6.58989700
H      -2.96664200       0.94485800      -7.22255500
H      -4.58537700       0.23089500      -7.31539200
H      -4.55328400      -0.48642400       0.84555800
H      -4.20866500       0.27128800       2.41178100
H      -2.90729200       0.04544100       1.24372000
H      -5.94902400       9.25074200       1.07244500
H      -4.27983900       8.72888800       1.30202600
H      -5.57972300       7.72274700       1.91388400
H      -6.69010900       7.34444300      -6.44538000
H      -5.10160000       5.37421200      -7.76645000
H      -4.62672200       7.94753700      -7.71386200
H     -11.49020200       3.69813000      -2.93510700
C     -10.81044300      -6.08450500      -7.52365800
C      -4.65662400     -12.51145600      -6.16253400
C      -2.08685100      -6.32225000      -1.91986200
C      -9.45351300      -3.17480500      -3.54886100
N      -8.95922900      -7.65101900      -5.25876000
C      -4.67452500     -13.63900000      -6.90359700
C      -1.78411700      -7.19538500      -0.69212100
C     -10.35864000      -4.17135400      -4.38147100
N      -6.70589400      -9.57581000      -5.24558900
O      -9.87284400      -2.08648800      -3.17264300
C     -11.52727700      -4.58437700      -3.51570400
N      -7.11766700      -5.80308300      -3.84819900
C     -13.87890700      -4.90659200      -3.42877900
C      -9.47032300      -5.38184400      -4.62717800
C      -8.96911700      -9.92421700      -6.15097500
C      -4.31376300      -9.80459400      -4.74912800
C      -4.96408800      -5.40083400      -2.79423000
C     -11.97403300      -8.96476500      -5.21054500
C      -7.76008400     -12.64744600      -7.09236300
C      -1.54895100      -9.02087700      -3.56577900
C      -6.30080400      -2.55057700      -2.09779600
C      -9.78860300      -6.56471100      -5.26566100
C      -7.63883900     -10.33094400      -5.90083900
C      -4.07138300      -8.58870700      -4.09273100
C      -6.25677700      -4.97911100      -3.12794200
O     -11.40801300      -5.01827400      -2.38180100
C     -10.98572800      -6.81016700      -6.16580700
C      -7.04999500     -11.57314600      -6.34673200
C      -2.80030000      -8.21228400      -3.50279100
C      -6.89921200      -3.71597700      -2.80806900
O     -12.70768400      -4.45253400      -4.15005700
C     -11.00564700      -8.35440000      -6.23366300
C      -5.71038200     -11.54224700      -5.96382000
C      -3.01533600      -7.01432300      -2.85952500
C      -8.18445700      -3.83232700      -3.35641900
C      -9.55906000      -8.69674600      -5.88517800
C      -5.52078800     -10.27166900      -5.27278600
C      -4.38703300      -6.62818900      -3.15095500
C      -8.24839600      -5.11450000      -3.97888100
N      -5.01436600      -7.62271500      -3.87310300
Mg      -7.08899900      -7.84469900      -4.15196900
H     -10.85195600      -4.99763700      -7.35765500
H     -11.64791000      -6.33161400      -8.19311500
H      -3.72583900     -12.29560300      -5.62896700
H      -2.51177400      -5.36443800      -1.59802200
H      -1.16198200      -6.05867700      -2.44419000
H      -5.54426200     -13.95827600      -7.47200800
H      -3.79618400     -14.28337600      -6.94310700
H      -1.02070300      -6.73296300      -0.05658100
H      -1.41267100      -8.18453600      -0.98284500
H      -2.69046400      -7.34819300      -0.09388700
H     -10.72246700      -3.66439800      -5.28786500
H     -14.67969900      -4.20152700      -3.66118500
H     -13.68374200      -4.92064300      -2.35306200
H     -14.13202400      -5.91253900      -3.78776000
H      -9.60564600     -10.65979700      -6.64116700
H      -3.45337900     -10.46966100      -4.83314700
H      -4.35070300      -4.71799500      -2.20691600
H     -11.93711700     -10.06269900      -5.23412200
H     -13.00710000      -8.64392700      -5.41273200
H     -11.70853200      -8.64716500      -4.19193600
H      -8.84894100     -12.54424600      -7.01383800
H      -7.48130100     -13.63787300      -6.70843100
H      -7.50231600     -12.64026100      -8.16481400
H      -1.67838500      -9.98537500      -3.05588200
H      -0.70871200      -8.51023000      -3.08217100
H      -1.25731800      -9.23811300      -4.60506700
H      -5.82921300      -1.86335400      -2.81879400
H      -5.53206800      -2.86094300      -1.37922600
H      -7.06526500      -1.96954400      -1.56486700
H     -11.91375900      -6.42735600      -5.71616300
H     -11.27682100      -8.70548400      -7.24071800
O      -8.12432800      -8.40045600      -2.45347700
H      -8.59561900      -7.65701400      -1.96202600
H      -7.68430300      -8.90314100      -1.73164500
O      -9.26840800      -6.40885500      -1.09581400
H      -9.97214100      -5.84118900      -1.47831000
H      -9.36113800      -6.35202200      -0.12120400
H      -9.87959000      -6.29195100      -8.05143300
C       6.41564900       7.97433200      -8.72195200
C       0.70984100      15.15672200      -7.05363400
C      -2.36441600       9.04471600      -3.02533300
C       4.97594900       5.60146500      -4.39207300
N       4.53163400       9.84271300      -6.61443200
C       0.70847000      16.26421300      -7.81983700
C      -2.51762400       9.68844300      -1.63745100
C       5.87867700       6.47494500      -5.36467600
N       2.46140000      11.95653500      -6.46250000
O       5.39379300       4.57236100      -3.87782900
C       7.06124700       6.98511500      -4.56732700
N       2.68459600       8.23490300      -4.92626900
C       9.41005300       7.04059800      -4.31764800
C       4.99350800       7.64737100      -5.74917700
C       4.62759900      12.05527300      -7.63767400
C       0.20278400      12.47706100      -5.65544000
C       0.54386500       8.00408400      -3.77955300
C       7.61200900      11.08654400      -6.82979300
C       3.62652700      14.82999100      -8.53392200
C      -2.60589800      11.89843800      -4.38942900
C       1.82041900       5.23203300      -2.80691700
C       5.32535400       8.73201000      -6.53590800
C       3.37760700      12.59088100      -7.25729000
C      -0.13621200      11.27118000      -5.01573700
C       1.82408700       7.51920300      -4.09421700
O       6.95510100       7.68974200      -3.57437200
C       6.53460500       8.85373900      -7.45176800
C       2.88329800      13.89236800      -7.64938500
C      -1.42466900      10.98631300      -4.40738500
C       2.44434000       6.28261500      -3.65883800
O       8.24732300       6.59709300      -5.06764100
C       6.57257400      10.38019500      -7.71012700
C       1.63289100      14.04123500      -7.05748800
C      -1.32443200       9.72815600      -3.85544300
C       3.71713900       6.29912200      -4.25711700
C       5.15584800      10.80607200      -7.33485500
C       1.38197800      12.79858900      -6.32979600
C       0.01655500       9.24612300      -4.16282000
C       3.79089300       7.49731400      -5.02539800
N       0.71064100      10.20933900      -4.86917100
Mg       2.76227200      10.23726300      -5.35895700
H       6.46735600       6.91096700      -8.44578300
H       7.26889000       8.17504000      -9.38710500
H      -0.08394500      15.09030600      -6.30318700
H      -2.13254100       7.97509700      -2.92043500
H      -3.33044800       9.08769400      -3.55230000
H       1.44106700      16.44733400      -8.60246500
H      -0.04617600      17.03272100      -7.66146500
H      -2.78069700      10.75114600      -1.72105800
H      -1.58684200       9.61852900      -1.06140400
H      -3.30453000       9.19508600      -1.05628100
H       6.22802500       5.84258800      -6.19414000
H       9.26501500       6.86350400      -3.24699900
H       9.57650200       8.11252500      -4.49002500
H      10.24388800       6.43649100      -4.68384400
H       5.26934200      12.70642800      -8.23319000
H      -0.57177600      13.24484500      -5.64042000
H      -0.09417600       7.36667800      -3.16609600
H       7.54951600      12.17869000      -6.93005900
H       8.62988500      10.77126300      -7.10205800
H       7.45267200      10.83673500      -5.77103500
H       3.36415500      14.66643800      -9.59043900
H       4.71133800      14.68368600      -8.45435300
H       3.40732900      15.87636600      -8.29432800
H      -2.43262800      12.77372200      -3.74286600
H      -3.49799000      11.38737700      -4.00467100
H      -2.84705300      12.26677200      -5.39887700
H       1.68591800       4.29208600      -3.36274400
H       0.82902700       5.53454800      -2.45088600
H       2.44693100       4.98457300      -1.93726900
H       7.45188700       8.53229200      -6.93337500
H       6.78728200      10.60721900      -8.76582500
O       3.92003400      10.80423000      -3.76274200
H       4.20804200      11.69625800      -3.51610700
H       4.29651400      10.14733100      -3.07970700
O       4.84723600       8.98288900      -2.17328200
H       5.02254300       9.04307200      -1.20928300
H       5.57798200       8.45942400      -2.57235100
H       5.50038300       8.12224900      -9.29508000
C      -5.77903600     -14.31351700     -15.27784200
C      -4.90733700      -7.49262900      -9.02286900
C       0.20929900      -5.40905500     -14.73019300
C      -2.79707800     -12.00153800     -18.48661200
N      -5.25791600     -11.00870300     -14.47301600
C      -5.66282300      -7.41520000      -7.91142000
C       1.51078700      -6.22796600     -14.68153100
C      -4.00112500     -12.67282200     -17.69340000
N      -4.89573100      -8.98585700     -12.36317400
O      -2.30364100     -12.47265200     -19.50520000
C      -5.18142200     -12.91163900     -18.60143600
N      -2.86280900      -9.69597500     -15.84654100
C      -7.01041900     -11.91207600     -19.71903100
C      -4.23582900     -11.75649400     -16.50213200
C      -6.56234100     -10.79383100     -12.43088600
C      -3.50758600      -7.05051400     -11.75114000
C      -1.24306400      -7.88471900     -15.96104200
C      -8.55673600     -11.84856000     -14.74024600
C      -7.01870600      -9.86984200      -9.46405600
C      -1.39530600      -4.81361900     -11.98080900
C      -0.45350400      -9.41100300     -18.68403800
C      -5.22226100     -11.85490500     -15.53611000
C      -5.88527800      -9.74958500     -11.79368200
C      -2.67358100      -6.92038900     -12.87979800
C      -1.81731800      -9.04107500     -16.50388700
O      -5.45955200     -13.99043400     -19.10696700
C      -6.32860900     -12.89594900     -15.50587700
C      -6.09914900      -9.25754700     -10.45739100
C      -1.63783800      -5.88738900     -12.98442500
C      -1.51342600      -9.75981900     -17.69759800
O      -5.88488000     -11.78786300     -18.82222200
C      -7.19188100     -12.39890500     -14.31999000
C      -5.22213300      -8.19238400     -10.25351000
C      -0.97723200      -6.12364100     -14.16309700
C      -2.42497100     -10.83192400     -17.72857100
C      -6.30541300     -11.33427100     -13.69117600
C      -4.47585200      -8.00666000     -11.49015500
C      -1.63447000      -7.28564200     -14.76205000
C      -3.25394000     -10.75416900     -16.57478800
N      -2.66344300      -7.74545300     -13.96106200
H      -4.55875400      -9.10643000     -13.31570000
H      -3.20573600      -9.32485900     -14.94876800
H      -5.34406300     -14.33186800     -14.26938200
H      -4.95969400     -14.54186100     -15.97524200
H      -3.90951500      -7.04464300      -8.99256200
H       0.36302400      -4.47361200     -14.17126700
H       0.00197200      -5.11123100     -15.76976900
H      -6.66693200      -7.82920000      -7.84431100
H      -5.27721600      -6.92025800      -7.01961000
H       2.36903100      -5.61815900     -14.99200000
H       1.46338100      -7.11176900     -15.33284900
H       1.70606800      -6.57825700     -13.66007400
H      -3.64450700     -13.66976100     -17.39313200
H      -7.82524200     -12.44949100     -19.22317100
H      -6.71799000     -12.44102000     -20.63431000
H      -7.31298300     -10.88568300     -19.94770100
H      -7.37426200     -11.24751400     -11.86306700
H      -3.33276600      -6.33659600     -10.94611000
H      -0.41037900      -7.44140500     -16.50418100
H      -8.44429200     -11.00986400     -15.44305700
H      -9.11805000     -11.49576900     -13.86692200
H      -9.15746200     -12.62950300     -15.22832800
H      -7.91110200      -9.25066900      -9.29119900
H      -6.51006900      -9.96284800      -8.49497500
H      -7.35508800     -10.86636200      -9.77589800
H      -0.61442600      -4.12669400     -12.32594300
H      -1.06508100      -5.21313500     -11.01100400
H      -2.31000000      -4.22796100     -11.80349100
H       0.44844700      -9.04205100     -18.17700200
H      -0.78871800      -8.61415400     -19.36465400
H      -0.19225700     -10.28421200     -19.29494800
H      -6.90462800     -12.84947600     -16.44671900
H      -7.35181200     -13.20871800     -13.59378200
H      -6.53196800     -15.09495800     -15.38036300
C       1.28622300      15.62565700     -17.03765000
C       0.85973900       9.33129800     -10.31517000
C      -4.92946000       7.25607700     -15.42302500
C      -1.49331400      12.83952900     -20.22351100
N       0.76015000      12.55405900     -15.96699100
C       1.48442400       9.59605900      -9.15120200
C      -6.31889200       7.89663300     -15.58221000
C      -0.20158600      13.49114700     -19.55455500
N       0.33121000      10.91808000     -13.58162400
O      -1.86891200      13.10006400     -21.36205300
C       1.03696400      13.21869300     -20.38664900
N      -1.87115700      11.35811700     -17.05872200
C       2.89675400      11.77888900     -20.66279700
C      -0.18174500      12.94658800     -18.13826700
C       2.19826700      12.46092100     -14.00733100
C      -1.14993100       9.16832900     -12.68970100
C      -3.65040000       9.72127300     -16.82677500
C       4.00964500      12.92777800     -16.62259800
C       3.01407700      11.58273100     -11.11703000
C      -3.19994400       6.86804500     -12.71429300
C      -4.21075100      10.65238000     -19.88449500
C       0.77015100      13.19424000     -17.16569400
C       1.48312500      11.56404900     -13.20950600
C      -2.11353600       9.03889000     -13.71406300
C      -2.97834400      10.69132200     -17.58736800
O       1.44652400      13.92349300     -21.29149800
C       1.88265500      14.22028400     -17.26774500
C       1.84162400      11.09735200     -11.89567300
C      -3.11882400       7.96558200     -13.71978800
C      -3.14399100      11.10542200     -18.94474300
O       1.64979200      12.06400600     -20.00864800
C       2.81695400      13.75596900     -16.12613300
C       0.91061600      10.12859100     -11.52519600
C      -3.85323400       8.13434500     -14.86571200
C      -2.07076300      11.98431500     -19.20640900
C       1.87703300      12.89493900     -15.29261800
C      -0.05553100      10.01776300     -12.61434700
C      -3.27036700       9.28898000     -15.55197800
C      -1.29404100      12.10075600     -18.01928200
N      -2.22749800       9.82429000     -14.81827100
H      -0.11697100      11.04484000     -14.48712800
H      -1.57206700      11.15379800     -16.09364200
H       0.94581800      15.68276700     -15.99287400
H       0.38998900      15.77346900     -17.65990200
H       0.20808700       8.45436700     -10.34515900
H      -5.01895900       6.36472600     -14.78500700
H      -4.60020600       6.88642400     -16.40714300
H       2.09784900      10.47828000      -8.98441900
H       1.34011300       8.93660600      -8.29612200
H      -6.94360600       7.27840800     -16.24101300
H      -6.25959000       8.89947900     -16.02667100
H      -6.84665200       7.98081800     -14.62448700
H      -0.34242700      14.57981100     -19.58305400
H       2.74249100      11.52715100     -21.72174200
H       3.31588400      10.92046100     -20.12704900
H       3.57634300      12.63928000     -20.59494100
H       3.11854600      12.85416900     -13.57491000
H      -1.27396900       8.49752700     -11.83966800
H      -4.48680200       9.21197000     -17.30442100
H       4.62236900      12.56854900     -15.78415600
H       4.65032400      13.52856800     -17.28319200
H       3.66161300      12.05046000     -17.18902900
H       3.73395500      12.12012000     -11.74704700
H       3.53358700      10.74382500     -10.63634900
H       2.70484400      12.26607900     -10.31086800
H      -2.28822100       6.25123700     -12.74664900
H      -4.06132200       6.21446200     -12.90387400
H      -3.28552800       7.24821300     -11.68811400
H      -5.08631000      10.27054700     -19.34191900
H      -3.84467400       9.84643100     -20.54170200
H      -4.53366500      11.47758800     -20.53501800
H       2.39116500      14.16477700     -18.24485900
H       3.18851700      14.60330000     -15.53082000
H       1.97715500      16.44129100     -17.25077300
