# Supplementary material for: Quasiparticle Self-Consistent GW-Bethe–Salpeter Equation Calculations for Large Chromophoric Systems
Source: J Chem Theory Comput. 2022 Oct 6;18(11):6779–93. doi: 10.1021/acs.jctc.2c00531 (PMC9648197; doi:10.1021/acs.jctc.2c00531)
Supplement: Supplementary file 1 — ct2c00531_si_001.zip [file ct2c00531_si_001.zip › structures/dimer108_cam-b3lypD3BJ.xyz]

108
CAM-B3LYP-D3(BJ)/TZP (good numerical quality) optimized geometry, truncated structure by Suomivuori et. al.
    Mg   -17.71146042   -44.99632374   188.70190548
     C   -20.81261876   -43.55428145   188.38869632
     C   -18.14871890   -46.46177641   185.66254836
     C   -14.44403568   -45.93832786   188.72123890
     C   -17.16028924   -43.09708114   191.56056033
     N   -19.27584747   -44.97958517   187.22149068
     C   -20.49719912   -44.36158305   187.34509394
     C   -21.38621242   -44.69036640   186.17085718
     C   -20.56546438   -45.72576865   185.39674362
     C   -19.23560824   -45.73011375   186.12068739
     N   -16.48490305   -45.93264763   187.37000388
     C   -16.88078009   -46.54786022   186.23698411
     C   -15.78392640   -47.35042461   185.72160202
     C   -14.74891402   -47.20064948   186.57325104
     C   -15.18522462   -46.30997610   187.63049369
     N   -16.07387236   -44.56736697   189.91874259
     C   -14.85095408   -45.11175261   189.79567716
     C   -14.02991821   -44.73269420   190.91210717
     C   -14.79683709   -43.94230031   191.70902654
     C   -16.08366391   -43.83513087   191.08056162
     N   -18.71602477   -43.61582990   189.77608119
     C   -18.40694950   -42.96226787   190.95526964
     C   -19.52145245   -42.16958076   191.37393115
     C   -20.49768560   -42.35923133   190.41566327
     C   -19.94522564   -43.24898036   189.46518365
     C   -21.84331746   -42.00019002   189.97090540
     O   -22.65508686   -41.25717846   190.47655223
     C   -22.08585429   -42.77208197   188.64429359
    Mg   -15.86563976   -42.78645253   185.63294658
     C   -12.77684245   -44.26238835   185.87938361
     C   -16.47476885   -44.65870099   182.85147975
     C   -19.10530358   -41.75377462   185.68340409
     C   -15.39439629   -41.38088877   188.78078328
     N   -14.76211305   -44.27192680   184.53128146
     C   -13.47809271   -44.67999702   184.79531825
     C   -12.98793435   -45.63939697   183.73859610
     C   -14.18830542   -45.76053851   182.79447255
     C   -15.22318606   -44.84525826   183.41758925
     N   -17.50746148   -43.17267466   184.49091464
     C   -17.52752619   -43.88341570   183.34980613
     C   -18.81957790   -43.71693459   182.70571992
     C   -19.55107521   -42.89790504   183.49215628
     C   -18.73023554   -42.55413562   184.63465158
     N   -17.07057133   -41.80895093   187.03534687
     C   -18.33770179   -41.40248068   186.81676596
     C   -18.77148274   -40.55132680   187.88662470
     C   -17.72788197   -40.45000557   188.75234445
     C   -16.65716122   -41.23555337   188.21244796
     N   -14.43650519   -42.78853696   187.05676203
     C   -14.33440498   -42.11318719   188.26012773
     C   -13.03794895   -42.32977627   188.82613618
     C   -12.37458108   -43.15405366   187.93969809
     C   -13.28085027   -43.40017711   186.88097552
     C   -11.15538340   -43.91536729   187.67699097
     O   -10.14672997   -44.01830649   188.33975401
     C   -11.37913606   -44.64660875   186.32365412
     H   -18.29274212   -47.00938012   184.74104449
     H   -13.43083847   -46.31604521   188.77000413
     H   -17.00279765   -42.56320958   192.48977019
     H   -15.82141439   -47.94297161   184.82080756
     H   -13.76849907   -47.64706182   186.51098099
     H   -12.99902958   -45.01598191   191.05499126
     H   -14.51383541   -43.46621529   192.63524637
     H   -19.55582329   -41.55187081   192.25738564
     H   -22.97170696   -43.39929656   188.76349995
     H   -22.31394672   -42.04773507   187.85895178
     H   -16.66771754   -45.18745051   181.92710926
     H   -20.10699166   -41.34435866   185.64430679
     H   -15.23105151   -40.88104230   189.72671571
     H   -19.11177195   -44.17551681   181.77360054
     H   -20.56157751   -42.55478001   183.33006391
     H   -19.74692041   -40.09951914   187.97464075
     H   -17.69173469   -39.90418101   189.68144600
     H   -12.69375082   -41.93674379   189.76868458
     H   -10.59489782   -44.34005344   185.62831879
     H   -11.25552210   -45.71985106   186.48644777
     H   -21.57020238   -43.79383985   185.57740920
     H   -22.35521933   -45.06663482   186.49614427
     H   -21.00975041   -46.72106646   185.44500430
     H   -20.43741608   -45.47271895   184.34714097
     H   -12.70820197   -46.59442694   184.18317528
     H   -12.10087681   -45.24749463   183.24050288
     H   -13.95914371   -45.44373528   181.77732352
     H   -14.57148195   -46.77881750   182.73457810
     C   -20.22834615   -48.78258292   192.21432507
     C   -19.41819058   -48.14733850   191.14426488
     N   -18.59339119   -48.86260932   190.29937140
     C   -19.27836728   -46.85365172   190.75308697
     C   -17.99830006   -47.99480745   189.45149008
     N   -18.39409003   -46.77441589   189.70063809
     C   -13.11188273   -38.09616854   183.79196269
     C   -14.04977639   -39.23928726   183.92769781
     N   -15.11021593   -39.44893458   183.06897849
     C   -14.11865161   -40.26081638   184.82087937
     C   -15.76532900   -40.56167490   183.46690775
     N   -15.18846667   -41.07459706   184.52161557
     H   -20.79530580   -48.01955944   192.74231797
     H   -19.59955970   -49.29669609   192.94284350
     H   -20.93701341   -49.50579421   191.80778458
     H   -18.44903658   -49.85790060   190.31532206
     H   -19.74676197   -45.97189203   191.15650825
     H   -17.29764758   -48.28233373   188.68525526
     H   -12.36433125   -38.14411335   184.58016066
     H   -13.62938608   -37.13960444   183.87889356
     H   -12.59058384   -38.11394148   182.83363914
     H   -15.36153431   -38.86965291   182.28602261
     H   -13.47791753   -40.46734052   185.66132219
     H   -16.64032570   -40.95599927   182.97748699
