# Supplementary material for: Quasiparticle Self-Consistent GW-Bethe–Salpeter Equation Calculations for Large Chromophoric Systems
Source: J Chem Theory Comput. 2022 Oct 6;18(11):6779–93. doi: 10.1021/acs.jctc.2c00531 (PMC9648197; doi:10.1021/acs.jctc.2c00531)
Supplement: Supplementary file 1 — ct2c00531_si_001.zip [file ct2c00531_si_001.zip › structures/dimer178_blypD4.xyz]

178
BLYP-D4/TZP (good numerical quality) optimized geometry 
C         4.615968   -6.312903    2.526870
C         4.458933   -4.938852    2.325515
C         3.109150   -4.725347    1.911653
H        -0.391992  -12.341578    1.913283
H         6.577869   -6.379655    3.386705
H         5.630897   -7.872137    3.623327
H         6.327524   -7.502036    2.036637
H        -2.408234   -1.614966    2.583217
H        -0.964232   -2.100376    3.500869
H        -1.187588   -0.399476    3.029986
H         5.082321    0.174829    4.641334
H         6.263546    0.859242    3.465980
H         4.531064    1.329216    3.375405
C         5.851502   -7.055375    2.923583
H        -4.532533   -3.627749   -0.394613
H        -5.443981   -4.540548    0.819047
H        -5.457962   -5.057902   -0.873098
H         3.945961  -12.408287    2.292017
H         2.921029  -12.195914    0.861358
H         3.923305  -10.854957    1.431872
C         5.145221   -3.660946    2.400212
O         6.299736   -3.387655    2.703358
C         4.041977   -2.562617    1.939915
H         3.618389    4.639836    5.502043
C         4.008466   -1.415686    2.930176
O         3.209267   -1.273849    3.846082
O         5.045674   -0.570405    2.670865
C         5.233914    0.526722    3.616570
C         1.337085    1.741118    4.346742
C         0.877295    3.140744    4.629534
C         1.653886    4.231952    4.724007
C         3.145842    4.323903    4.559446
H        -2.734555   -2.965053    0.455108
H        -2.443658   -9.327854    0.769591
H        -1.221689  -11.626890    0.519083
H         3.663026   -8.931822    2.654143
H         1.207204   -1.135853    2.534418
H        -0.988081   -1.016324    0.632094
Mg        0.607858   -5.984586    0.947350
H         2.670262   -0.580307    0.540443
C         2.759579   -3.370415    1.730862
C        -1.920353   -3.681276    0.531697
C        -1.716320   -8.522355    0.807601
C         2.920059   -8.223603    2.296359
N         0.464966   -3.824379    1.109734
C         1.473391   -2.941394    1.446216
C         0.963196   -1.511775    1.536085
C        -0.572668   -1.690533    1.388732
C        -0.705431   -3.146521    0.955261
C        -1.333753   -1.436083    2.708594
H         1.292351   -0.880841   -0.510036
C         1.574847   -0.549285    0.496621
C         1.108195    0.919855    0.677642
C         1.668222    1.525547    1.952485
O         2.739430    2.110214    2.031448
O         0.845066    1.284404    3.018244
N        -1.389636   -6.100783    0.404531
C        -2.275861   -5.026179    0.321500
Mg       -0.598960   -6.301106   -1.909161
C        -2.843830   -4.008168   -3.214004
C        -3.625025   -5.504885    0.149706
C         1.810891   -3.822287   -1.900680
C         1.854903   -8.645767   -1.330221
C        -2.807007   -8.868605   -2.761047
N        -0.551083   -4.205538   -2.465114
C        -1.600741   -3.460319   -2.962572
C        -1.204531   -2.009382   -3.192195
C         0.338804   -2.059360   -3.017165
C         0.567385   -3.434625   -2.392735
C         1.095163   -1.915274   -4.354989
C        -1.907828   -1.054614   -2.205323
C        -3.577457   -6.894710    0.245222
C        -1.558385    0.418892   -2.448214
C        -2.064455    1.331548   -1.340879
O        -2.431093    0.955172   -0.235945
O        -2.030097    2.637908   -1.733727
N         1.406706   -6.209345   -1.368981
C         2.239431   -5.097304   -1.485661
C         3.612674   -5.474374   -1.254412
C         3.630650   -6.857303   -1.087990
C         2.255898   -7.315650   -1.223869
C         4.773907   -4.528498   -1.217835
C        -2.184353   -7.254862    0.466205
C         4.747739   -7.750173   -0.825405
C         6.063994   -7.504717   -0.981933
N        -0.485204   -8.374067   -2.046457
C         0.594359   -9.148954   -1.704414
C         0.255337  -10.560617   -1.808537
C        -1.064969  -10.620687   -2.199186
C        -1.516758   -9.245652   -2.355727
C         1.182535  -11.702307   -1.524729
C        -1.881377  -11.846648   -2.499864
C        -1.860573  -12.223924   -4.000437
H         1.480662    1.527270   -0.154330
C        -4.823513   -4.636471   -0.084605
N        -2.409404   -6.459783   -2.801977
C        -3.255201   -7.561030   -2.976113
C        -4.569498   -7.122183   -3.422098
C        -4.464863   -5.731421   -3.522276
C        -3.135390   -5.384180   -3.133660
C        -5.764691   -7.983507   -3.675293
C        -5.181778   -4.521753   -3.893535
O        -6.335439   -4.350809   -4.268372
C        -4.117442   -3.316353   -3.693635
C        -3.970145   -2.561056   -5.000317
C        -4.649455   -7.872051    0.158094
O        -3.212089   -2.859539   -5.909948
O        -4.835992   -1.500585   -5.043573
C        -4.865446   -0.790073   -6.319804
C        -2.401249    3.632699   -0.685463
C        -1.229295    3.946446    0.195382
C        -1.131997    3.683418    1.508633
C        -2.142573    3.003724    2.389048
H         2.581061   -3.055513   -1.930871
H         2.623602   -9.392232   -1.152392
H        -3.519495   -9.670912   -2.939016
C        -5.981032   -7.658747    0.179711
H        -1.464114   -1.719538   -4.219323
H         0.687427   -1.274539   -2.333962
H        -2.994763   -1.177397   -2.278364
H        -1.636041   -1.334070   -1.184479
H        -0.468489    0.566015   -2.495881
H        -1.948850    0.775045   -3.410548
H         4.468983   -8.737740   -0.454321
H        -1.505949  -12.694096   -1.910316
H        -2.921962  -11.693330   -2.179049
H        -4.557655   -2.644438   -2.946414
N         0.598452   -8.002496    1.464309
H        -2.701648    4.502648   -1.278626
H        -3.260338    3.245847   -0.133834
H        -0.391952    4.438473   -0.303662
H         6.451397   -6.567477   -1.369684
H         6.797275   -8.270889   -0.737572
H        -2.482141    3.687192    3.182053
H        -3.014486    2.637656    1.841638
H        -1.672828    2.146629    2.888757
H         2.177619   -2.021581   -4.213789
H         0.901012   -0.931253   -4.801818
C        -0.434631   -8.882947    1.265600
H         0.766498   -2.683630   -5.066213
H         5.467403   -4.796299   -0.412578
H         4.446637   -3.497666   -1.048887
H         5.343239   -4.543557   -2.159558
H         1.415429  -11.758637   -0.454321
H         0.743692  -12.660002   -1.825011
H         2.136301  -11.592835   -2.059110
H        -2.470126  -13.117278   -4.191428
H        -2.249707  -11.402554   -4.614758
H        -0.834860  -12.429145   -4.332036
C        -0.031472  -10.231041    1.645571
H        -6.239030   -8.264536   -2.721914
H        -5.495554   -8.913198   -4.193681
H        -6.508767   -7.448242   -4.274034
H        -3.878001   -0.374892   -6.548249
H        -5.166923   -1.471626   -7.121781
H        -5.602622    0.004584   -6.186948
C         1.272043  -10.141705    2.088845
H         1.152560    5.177385    4.950700
H        -0.212530    3.989648    2.012579
H         0.015971    0.976648    0.689827
H        -4.318771   -8.907066    0.058171
C         1.658014   -8.741400    1.964376
H         1.522464  -12.089702    2.934650
H         2.569230  -10.861756    3.619503
H        -1.823250  -11.326962    2.155692
H         0.879825    1.023263    5.035144
H         2.419541    1.622501    4.373177
H        -0.198016    3.256948    4.774817
H        -6.425262   -6.675158    0.294195
H        -6.670008   -8.497277    0.097529
C        -0.909049  -11.444208    1.556209
H         3.394840    5.090736    3.811656
H         4.429058   -2.163112    0.992213
C         2.143762  -11.223587    2.671348
H         3.596446    3.383657    4.233887
C         3.301520  -11.696655    1.759233
N         2.421139   -5.874496    1.838025
C         3.313013   -6.882548    2.219634
