# Supplementary material for: Quasiparticle Self-Consistent GW-Bethe–Salpeter Equation Calculations for Large Chromophoric Systems
Source: J Chem Theory Comput. 2022 Oct 6;18(11):6779–93. doi: 10.1021/acs.jctc.2c00531 (PMC9648197; doi:10.1021/acs.jctc.2c00531)
Supplement: Supplementary file 1 — ct2c00531_si_001.zip [file ct2c00531_si_001.zip › structures/dimer178_b3lypD3BJ.xyz]

178
B3LYP-D3(BJ)/TZP (good numerical quality) optimized geometry 
  C     5.00417050    -6.90291911     4.49525745
  C     5.13917875    -5.52192471     4.53415671
  C     4.01417193    -4.97549788     3.86213435
  H    -0.52886042   -11.55255187     1.47023190
  H     6.81298323    -7.47222607     5.46734628
  H     5.42755844    -8.49267565     5.86871349
  H     6.21515505    -8.66542013     4.30407916
  H    -0.33115626    -0.41722556     3.42617408
  H     0.78042017    -1.16208987     4.58278882
  H     1.08223031     0.47962791     4.00452161
  H     5.60952601    -1.21104663     8.02300411
  H     7.06576385    -0.38198928     7.39678902
  H     5.43244531     0.14260333     6.88526134
  C     5.91623003    -7.93794791     5.06286144
  H    -2.66447012    -2.00190598     0.55160937
  H    -3.85981973    -3.13924219    -0.05552275
  H    -2.55145762    -2.58870536    -1.10149463
  H     3.35249882   -12.66210332     2.28668032
  H     2.53710318   -11.85860422     0.93980073
  H     3.79269570   -11.00942307     1.83625716
  C     6.00649319    -4.43378181     4.96128413
  O     7.06616487    -4.46267564     5.54753969
  C     5.28868028    -3.09477038     4.46501469
  H     8.81992649     2.23244456     6.07788838
  C     5.03636950    -2.15823847     5.63193959
  O     3.95419065    -1.93806199     6.12734735
  O     6.18422395    -1.61080445     6.05834016
  C     6.05484245    -0.70554981     7.16780465
  C     5.67439546     3.16397569     4.16188510
  C     7.06371321     3.42305020     3.67499490
  C     8.17746437     2.85068816     4.13119477
  C     8.30543974     1.81727936     5.20586918
  H    -0.65731794    -1.76703249     1.20632117
  H    -1.67764462    -8.03854758     0.55891999
  H    -1.08451013   -10.37728111     0.28206369
  H     3.69060132    -9.25034415     3.79482380
  H     3.26559531    -0.84928892     3.91814148
  H     1.50141000    -0.38358025     1.71095180
 Mg     1.61476278    -5.50476361     2.23420894
  H     5.00987476    -1.33656584     2.10811366
  C     4.02721210    -3.57210709     3.75760213
  C    -0.11182626    -2.66168293     1.47528376
  C    -0.90931116    -7.42300548     1.00452194
  C     3.18174000    -8.35840720     3.45188330
  N     1.94628619    -3.40960179     2.55541456
  C     3.04863833    -2.83421590     3.13855102
  C     3.02649584    -1.33113231     2.97133689
  C     1.56001225    -1.06875016     2.56055084
  C     1.08023607    -2.45322311     2.14651762
  C     0.71775475    -0.50722875     3.71212203
  H     3.71698954    -1.23577614     0.92667191
  C     4.04185173    -0.87904858     1.90633595
  C     4.21820467     0.63427979     1.85599686
  C     4.95241943     1.17483372     3.06359635
  O     5.54778675     0.49696329     3.86947452
  O     4.87228582     2.52017771     3.11936303
  N    -0.19098753    -5.11136438     1.38333608
  C    -0.70491739    -3.88083506     1.10408189
 Mg    -1.73176748    -6.10990336    -3.17323392
  C    -4.27545941    -4.67543921    -4.98371306
  C    -1.94911306    -4.01630248     0.37383583
  C    -0.27819773    -3.03555782    -2.87023426
  C     0.94726082    -7.57523704    -1.68119890
  C    -3.02975880    -9.25443747    -3.91132487
  N    -2.23119128    -4.13407981    -3.83717093
  C    -3.37829972    -3.76291413    -4.49226629
  C    -3.52052131    -2.25495405    -4.51816837
  C    -2.08584901    -1.79172129    -4.17369712
  C    -1.47326784    -3.04679014    -3.56729142
  C    -1.30312987    -1.32957149    -5.40819354
  C    -4.56167214    -1.81722175    -3.47496111
  C    -2.15971276    -5.37001540     0.20548937
  C    -4.83658498    -0.31916112    -3.47435723
  C    -5.62460468     0.11792813    -2.25855618
  O    -5.76778780    -0.54143370    -1.25460553
  O    -6.13491060     1.35581611    -2.43023758
  N     0.02728716    -5.42535203    -2.41116072
  C     0.42156751    -4.12442325    -2.32174776
  C     1.66536946    -4.03376566    -1.58403568
  C     2.00240901    -5.32097488    -1.21921863
  C     0.97345608    -6.19459015    -1.77121920
  C     2.40670154    -2.77121398    -1.30271842
  C    -1.05900870    -6.05267505     0.87606471
  C     3.11094053    -5.80393825    -0.41740781
  C     3.91846462    -5.09734421     0.38696978
  N    -1.15991331    -8.06880179    -2.83229967
  C    -0.02116702    -8.45417645    -2.18973146
  C     0.04208327    -9.89907462    -2.11308546
  C    -1.09443201   -10.37477056    -2.72066004
  C    -1.83540029    -9.21723505    -3.18465934
  C     1.16615555   -10.67720711    -1.51154454
  C    -1.48039205   -11.80316436    -2.94613182
  C    -0.99598772   -12.34361557    -4.29985965
  H     4.80456063     0.92678005     0.98002962
  C    -2.80164941    -2.87995023    -0.07861829
  N    -3.24061700    -6.85767511    -4.28587700
  C    -3.70804866    -8.15964392    -4.44328189
  C    -4.95178914    -8.15246496    -5.18681711
  C    -5.20449508    -6.81159376    -5.44867230
  C    -4.13777237    -6.07122940    -4.87396575
  C    -5.76407933    -9.34083284    -5.57805593
  C    -6.15180841    -5.88129713    -6.04352569
  O    -7.18279203    -6.07807781    -6.64897848
  C    -5.57928935    -4.42343052    -5.72255939
  C    -5.43146689    -3.64053860    -7.00893531
  C    -3.20721890    -6.06932744    -0.51506561
  O    -4.45920567    -3.65386544    -7.72613703
  O    -6.54868225    -2.93054109    -7.26917130
  C    -6.55674691    -2.24589142    -8.53815127
  C    -6.80578211     1.93558316    -1.26568302
  C    -5.82291060     2.63344845    -0.38199249
  C    -5.50018807     2.28884035     0.86419318
  C    -6.01854182     1.13288876     1.66168365
  H     0.17165971    -2.06146633    -2.73233892
  H     1.76347661    -8.04156219    -1.14848697
  H    -3.45928740   -10.23175387    -4.09194605
  C    -4.06406693    -5.56882143    -1.41731974
  H    -3.81934067    -1.90678795    -5.50902648
  H    -2.09363490    -0.98717457    -3.43513580
  H    -5.49793208    -2.35036002    -3.64621476
  H    -4.22227982    -2.11448695    -2.48309884
  H    -3.90513616     0.25567930    -3.45742487
  H    -5.36755830    -0.00217481    -4.37402782
  H     3.28240717    -6.87432415    -0.45965965
  H    -1.06922797   -12.42043768    -2.14388408
  H    -2.56633023   -11.90878695    -2.88048410
  H    -6.33603949    -3.93073154    -5.10917733
  N     1.22395862    -7.53691008     2.20528518
  H    -7.50879470     2.64316754    -1.70256963
  H    -7.35199250     1.15145693    -0.75070458
  H    -5.34320934     3.50210662    -0.82246148
  H     3.81877682    -4.03302086     0.53588964
  H     4.70283994    -5.59289317     0.94163140
  H    -6.63539455     1.48634795     2.49347792
  H    -6.59718041     0.43423767     1.06265188
  H    -5.18422093     0.58134965     2.10219196
  H    -0.26886078    -1.09544292    -5.15319442
  H    -1.76190920    -0.43765730    -5.83978262
  C     0.12836130    -8.12076908     1.64116896
  H    -1.29728073    -2.11107644    -6.17004076
  H     2.15780125    -2.38657132    -0.31093217
  H     2.16184058    -1.99534462    -2.02749208
  H     3.48464801    -2.93510927    -1.33807891
  H     1.42813228   -10.29656045    -0.52304252
  H     0.90556181   -11.73013695    -1.40540386
  H     2.06468535   -10.62206662    -2.13250574
  H    -1.29759733   -13.38390657    -4.43787453
  H    -1.40715590   -11.75498622    -5.12154572
  H     0.09184480   -12.29003617    -4.36766617
  C     0.19133994    -9.55923103     1.80577633
  H    -5.99491182    -9.96857008    -4.71396235
  H    -5.22533099    -9.96439217    -6.29712764
  H    -6.69951754    -9.02707900    -6.03765180
  H    -5.73898487    -1.52836591    -8.58820778
  H    -6.45486520    -2.96280516    -9.35105239
  H    -7.51704128    -1.74160898    -8.58925954
  C     1.35379403    -9.82570351     2.48806437
  H     9.11260522     3.16399751     3.67379457
  H    -4.77579971     2.91814637     1.37541858
  H     3.26546887     1.16017631     1.76524526
  H    -3.28061792    -7.13268982    -0.31200797
  C     1.99201634    -8.54747362     2.74082765
  H     1.07635651   -11.87717727     2.97615094
  H     2.32428580   -11.08729565     3.90287177
  H    -1.78598754   -10.39297859     1.89684739
  H     5.14551225     4.09666364     4.35086462
  H     5.64994805     2.54455745     5.05303299
  H     7.14308289     4.14942691     2.87213824
  H    -4.06424319    -4.53247422    -1.71777693
  H    -4.79465897    -6.21122014    -1.88874709
  C    -0.85383228   -10.52088460     1.33968246
  H     8.91353425     0.98253268     4.84921169
  H     5.99854348    -2.59284916     3.80422644
  C     1.89612413   -11.16019706     2.89980154
  H     7.34587640     1.41357833     5.51540917
  C     2.95886715   -11.70667031     1.93421852
  N     3.18970485    -5.92229222     3.41792275
  C     3.76548074    -7.13691850     3.78022533
