# Supplementary material for: Quasiparticle Self-Consistent GW-Bethe–Salpeter Equation Calculations for Large Chromophoric Systems
Source: J Chem Theory Comput. 2022 Oct 6;18(11):6779–93. doi: 10.1021/acs.jctc.2c00531 (PMC9648197; doi:10.1021/acs.jctc.2c00531)
Supplement: Supplementary file 1 — ct2c00531_si_001.zip [file ct2c00531_si_001.zip › structures/m82.xyz]

82
crystal structure based model of Chlorophyll a
H      -6.50321125      -9.04600988      -5.65886456
H      -6.60226825      -2.20293084      -9.25749360
H     -10.32557046      -0.01995132      -2.64678534
H      -1.32404620      -0.24564812      -5.65416912
H      -2.92499395       0.08936664      -6.44842998
H      -2.17396127      -1.55959137      -6.56315830
H       2.15460161      -0.80788966      -0.70377681
H       0.38346063      -0.36836655      -0.70037238
H       1.34127912      -0.28848408      -2.24647150
H       1.72569843      -9.37553483      -0.23590893
H       2.28724785      -9.91283211      -1.88072707
H       2.67682743      -8.23707526      -1.29043330
H      -0.70265559     -12.27255056      -4.32699439
H      -1.59898241     -10.72901704      -4.60869824
H       0.20854142     -10.75467521      -4.73824803
Mg     -1.69920871      -5.21035160      -3.67677373
C      -4.74947960      -4.42286312      -4.93014914
C      -1.14798502      -1.80545703      -3.14728806
C       0.90070197      -6.02568513      -1.53009926
C      -2.70006601      -8.66918930      -3.51872101
N      -2.77084632      -3.31658177      -3.99890285
C      -3.91117560      -3.24813857      -4.62536269
C      -4.32455725      -1.84787593      -4.95787335
C      -3.05008661      -1.08223667      -4.61930918
C      -2.25721962      -2.10525949      -3.88166404
C      -2.32507584      -0.67590471      -5.90068093
C      -5.47768344      -1.41627923      -4.03914392
C      -5.93939310       0.01294788      -4.31613370
C      -7.04096563       0.32536976      -3.32198735
O      -6.94079784       1.21355397      -2.47520691
O      -8.25926800      -0.46537525      -3.35989666
N      -0.36860892      -4.11918701      -2.52789674
C      -0.27291300      -2.76346111      -2.44673597
C       0.84468233      -2.27642510      -1.58211710
C       1.43408718      -3.53814611      -1.10807199
C       0.61630919      -4.59196872      -1.73790328
C       1.20326285      -0.84915511      -1.28899303
C       2.60047714      -3.74889757      -0.18643853
C       3.77472747      -3.22767351      -0.48526052
N      -1.07697938      -7.03237254      -2.62154879
C       0.12488560      -7.16834780      -2.01472209
C       0.62276659      -8.55686255      -1.88704737
C      -0.44630585      -9.35642349      -2.49706175
C      -1.42109362      -8.31251031      -2.89567765
C       1.90580609      -9.04378459      -1.29189945
C      -0.54199837     -10.85379084      -2.68698191
C      -0.66713126     -11.16581574      -4.18270996
N      -3.28943046      -6.37976591      -4.01443256
C      -3.62737585      -7.68280663      -4.03311784
C      -4.93484936      -8.00865729      -4.63466097
C      -5.34969463      -6.65623549      -4.97878969
C      -4.37691932      -5.79955019      -4.58965266
C      -5.72257279      -9.25754202      -4.88582111
C      -6.46317879      -5.91298446      -5.58731965
O      -7.53224804      -6.44001495      -6.06499363
C      -6.06421489      -4.46980158      -5.67097748
C      -5.93839771      -3.99597726      -7.08648577
O      -4.99628480      -4.29633026      -7.81062277
O      -7.13686953      -3.51185518      -7.72318439
C      -7.14628222      -3.16613447      -9.10738899
C      -9.29279506      -0.21087333      -2.39514323
H      -6.67556819      -3.97485540      -9.71651408
H      -8.23606045      -3.05934128      -9.33581421
H      -6.22397026      -9.57603261      -3.93779263
H      -0.81935678      -0.75837878      -3.07132080
H       1.78794346      -6.25095258      -0.92204383
H      -2.97572896      -9.73192467      -3.56597387
H      -4.62614605      -1.74544300      -6.03152248
H      -3.24178661      -0.17662392      -3.98709857
H      -6.34726818      -2.11133018      -4.17598858
H      -5.14115692      -1.49168678      -2.96937315
H      -5.12016993       0.75879541      -4.16581829
H      -6.34014789       0.10388666      -5.35811003
H       2.39951547      -4.36671861       0.70177372
H       0.37460739     -11.33408134      -2.26511885
H      -1.44039330     -11.24443993      -2.14229744
H      -6.84864877      -3.83992524      -5.15539051
H      -9.29013669      -1.11193193      -1.72110259
H      -9.06710691       0.71141339      -1.79696714
H      -5.05277103     -10.07955055      -5.23642505
H       3.94978781      -2.61779982      -1.38474058
H       4.66270661      -3.37177326       0.14789751
