# Supplementary material for: Quasiparticle Self-Consistent GW-Bethe–Salpeter Equation Calculations for Large Chromophoric Systems
Source: J Chem Theory Comput. 2022 Oct 6;18(11):6779–93. doi: 10.1021/acs.jctc.2c00531 (PMC9648197; doi:10.1021/acs.jctc.2c00531)
Supplement: Supplementary file 1 — ct2c00531_si_001.zip [file ct2c00531_si_001.zip › structures/dimer178_cam-b3lypD3BJ.xyz]

178
CAM-B3LYP-D3(BJ)/TZP (good numerical quality) optimized geometry 
   C     4.83926918    -7.70871078     4.53397177
   C     5.19558603    -6.37769403     4.62171114
   C     4.18355153    -5.63365883     3.97980137
   H    -1.28391558   -11.26040200     1.26567332
   H     6.48983700    -8.58697469     5.54651166
   H     4.96270699    -9.44006450     5.78510030
   H     5.82069014    -9.59077081     4.25677415
   H     0.56404852    -0.47362147     3.87406449
   H     1.54847868    -1.43467036     4.98233877
   H     2.09268267     0.16767579     4.48885027
   H     6.22761260    -2.47845873     8.38964977
   H     7.81408636    -1.85110976     7.86104193
   H     6.30360517    -1.03320999     7.36414120
   C     5.56847315    -8.89549907     5.05905246
   H    -1.77263089    -1.46331685     0.70912667
   H    -3.25352263    -2.34108577     0.35434360
   H    -2.02209239    -2.14719896    -0.89065422
   H     2.26506134   -12.99024962     1.94988848
   H     1.51561686   -11.96831774     0.72253719
   H     2.94322643   -11.40166271     1.57900302
   C     6.20833888    -5.45767010     5.11746318
   O     7.23558960    -5.68230635     5.70715282
   C     5.71029947    -4.01042571     4.71193600
   H     9.99394895     0.40249203     6.64995735
   C     5.58777620    -3.13327190     5.93868440
   O     4.54848983    -2.77830121     6.43547137
   O     6.78820072    -2.81039262     6.41787180
   C     6.77371063    -1.98908925     7.58668700
   C     7.13738949     2.03046615     4.77964292
   C     8.55149869     2.01698233     4.30336967
   C     9.51542333     1.21343249     4.73238988
   C     9.41880898     0.13552314     5.76061958
   H     0.06629209    -1.61036242     1.58695729
   H    -1.90514990    -7.58263138     0.61692143
   H    -1.64343163    -9.91691149     0.18991535
   H     3.16066777    -9.77386984     3.78523129
   H     4.03777129    -1.47094838     4.32899585
   H     2.38045295    -0.62641992     2.15397909
  Mg     1.60127269    -5.67750714     2.59724000
   H     5.68692878    -2.09690485     2.46397401
   C     4.40201186    -4.24190396     3.97560478
   C     0.45129460    -2.59269893     1.81753429
   C    -1.07204856    -7.11306244     1.11816596
   C     2.79869635    -8.79800952     3.48853972
   N     2.35392928    -3.71276987     2.84136641
   C     3.54137456    -3.34127329     3.42986753
   C     3.73708859    -1.84874930     3.35379351
   C     2.33565830    -1.35174780     2.96835498
   C     1.65459113    -2.61790318     2.48972757
   C     1.58573601    -0.73512638     4.14698467
   H     4.41619241    -1.70508861     1.32181771
   C     4.80175967    -1.48067390     2.31617479
   C     5.21037207    -0.02020613     2.37996036
   C     6.03164838     0.29983430     3.60104183
   O     6.46465879    -0.51828339     4.37299278
   O     6.23633067     1.61953628     3.71937340
   N    -0.02203977    -4.97528953     1.63961679
   C    -0.31733246    -3.68171688     1.39333816
  Mg    -1.72900726    -5.40631045    -3.09879894
   C    -4.58738708    -4.92717821    -4.91618634
   C    -1.54013034    -3.58898825     0.61762670
   C    -1.02277717    -2.09338812    -3.43088294
   C     1.24282857    -5.91745171    -1.56200629
   C    -2.23623025    -8.83287448    -3.24611033
   N    -2.68917209    -3.75506781    -4.03728041
   C    -3.91317685    -3.77709948    -4.66876856
   C    -4.37746505    -2.37489781    -4.97871787
   C    -3.07838794    -1.56573232    -4.82832411
   C    -2.19693405    -2.50964303    -4.03370300
   C    -2.44081647    -1.21876048    -6.17165734
   C    -5.46739349    -1.94314542    -3.99527058
   C    -1.95168896    -4.87069872     0.38693025
   C    -6.08349186    -0.60455751    -4.35382404
   C    -7.05254464    -0.11360328    -3.31259969
   O    -7.22281712    -0.62060235    -2.23357634
   O    -7.70777106     0.97788494    -3.73985203
   N    -0.18638874    -4.21551951    -2.57294492
   C    -0.09475098    -2.88334370    -2.74622500
   C     1.12345907    -2.38226074    -2.12354579
   C     1.75988416    -3.46029235    -1.59547246
   C     0.93210465    -4.62555632    -1.87982375
   C     1.51512173    -0.94733486    -2.05895552
   C    -1.00338163    -5.74781392     1.05844306
   C     3.02234505    -3.51362213    -0.86651866
   C     4.12082215    -2.84694254    -1.19404874
   N    -0.69386841    -7.08354320    -2.48444204
   C     0.50192932    -7.08170990    -1.86444819
   C     0.92478174    -8.42574312    -1.57555155
   C    -0.05786750    -9.25003762    -2.04876129
   C    -1.07260252    -8.40075623    -2.62244994
   C     2.19907795    -8.79940522    -0.89685965
   C    -0.06217539   -10.74424167    -2.05264701
   C     0.61645879   -11.33484154    -3.28798598
   H     5.81876769     0.25321473     1.51535059
   C    -2.17827913    -2.31936596     0.17582436
   N    -3.06789623    -6.65402744    -3.91201146
   C    -3.19211306    -8.03585992    -3.86509901
   C    -4.39524785    -8.44480680    -4.53307265
   C    -4.97738293    -7.26601585    -4.96983331
   C    -4.12744870    -6.21617968    -4.56582802
   C    -4.88591501    -9.83855756    -4.71701106
   C    -6.11522130    -6.69804360    -5.67208558
   O    -7.05780154    -7.22992448    -6.20565240
   C    -5.91873322    -5.12725462    -5.61326691
   C    -5.99162202    -4.56233357    -7.00953031
   C    -3.06244206    -5.36287159    -0.40870056
   O    -5.06622557    -4.48055051    -7.77426620
   O    -7.23761339    -4.17010517    -7.30819804
   C    -7.42926922    -3.73276553    -8.65851295
   C    -8.59739880     1.60181462    -2.78087313
   C    -7.85941114     2.58253860    -1.93262151
   C    -7.68457078     2.50750949    -0.62037888
   C    -8.15305283     1.43322484     0.30539464
   H    -0.79016555    -1.04099292    -3.51758610
   H     2.18021937    -6.07569665    -1.04668501
   H    -2.40591158    -9.90180700    -3.26797518
   C    -3.86126396    -4.66140961    -1.21336462
   H    -4.75922254    -2.31353912    -5.99904406
   H    -3.24309029    -0.64768205    -4.26236612
   H    -6.25309622    -2.69711717    -3.95927156
   H    -5.05102818    -1.89574322    -2.98805250
   H    -5.32322389     0.17180701    -4.46727628
   H    -6.60545463    -0.65072676    -5.31110901
   H     3.05196876    -4.16627943    -0.00031366
   H     0.44049615   -11.10482079    -1.15477901
   H    -1.08619231   -11.11547928    -1.98939211
   H    -6.76501075    -4.73748628    -5.04665489
   N     0.97250808    -7.61630373     2.35668411
   H    -9.33666119     2.10620971    -3.39930696
   H    -9.08406836     0.82789221    -2.19726046
   H    -7.44219015     3.42998245    -2.46583404
   H     4.16032331    -2.21057227    -2.06820209
   H     5.02578777    -2.94458098    -0.61032415
   H    -8.94541396     1.80749253     0.95728685
   H    -8.51287252     0.55399577    -0.22086847
   H    -7.33344828     1.11912387     0.95298105
   H    -1.47674375    -0.73016699    -6.03669367
   H    -3.08837268    -0.54992283    -6.73923540
   C    -0.16938008    -7.99634855     1.74160444
   H    -2.28514422    -2.12096713    -6.76384969
   H     2.27664264    -0.79244115    -1.29736672
   H     0.65686563    -0.31930481    -1.81816032
   H     1.91925165    -0.59395575    -3.01005696
   H     2.24981734    -8.38000554     0.10854940
   H     2.29324359    -9.87883070    -0.80460959
   H     3.06659316    -8.43899407    -1.45224316
   H     0.59709190   -12.42473716    -3.26308530
   H     0.11815310   -11.00487163    -4.19943066
   H     1.65603680   -11.01318477    -3.34730936
   C    -0.31578840    -9.42414646     1.79524329
   H    -4.97185947   -10.35966143    -3.76248591
   H    -4.20305883   -10.41470274    -5.34397121
   H    -5.86187597    -9.83581349    -5.19596662
   H    -6.79707475    -2.87395742    -8.87346232
   H    -7.18606770    -4.53588078    -9.35006599
   H    -8.47815226    -3.46723218    -8.73467681
   C     0.77787186    -9.90304639     2.46391996
   H    10.49715718     1.34533483     4.28749431
   H    -7.13744378     3.31981150    -0.15127944
   H     4.35106423     0.65205296     2.36074364
   H    -3.23878475    -6.43064863    -0.35497796
   C     1.58388588    -8.76206772     2.81005908
   H     0.20049375   -11.90869613     2.84735173
   H     1.61030746   -11.39648946     3.72906078
   H    -2.38569262    -9.98965033     1.78339005
   H     6.81779352     3.04243236     5.01732692
   H     6.98055595     1.39082831     5.64134682
   H     8.78463265     2.74300796     3.53209883
   H    -3.76868966    -3.59653782    -1.35029903
   H    -4.64792885    -5.15624920    -1.76484280
   C    -1.46556194   -10.18816159     1.23047077
   H     9.84789720    -0.78867133     5.37155296
   H     6.49463385    -3.57441603     4.09196024
   C     1.11945778   -11.32863304     2.75690733
   H     8.39428304    -0.07727000     6.04712275
   C     2.01469190   -11.96129106     1.69131936
   N     3.22483368    -6.40854924     3.49821794
   C     3.58836376    -7.71072876     3.82375033
