# Supplementary material for: Quasiparticle Self-Consistent GW-Bethe–Salpeter Equation Calculations for Large Chromophoric Systems
Source: J Chem Theory Comput. 2022 Oct 6;18(11):6779–93. doi: 10.1021/acs.jctc.2c00531 (PMC9648197; doi:10.1021/acs.jctc.2c00531)
Supplement: Supplementary file 1 — ct2c00531_si_001.zip [file ct2c00531_si_001.zip › structures/dimer178_pbe.xyz]

178
PBE/TZP (no dispersion correction) (good numerical quality) optimized geometry 
 C     5.10666469    -7.24467343     5.09310962
 C     5.27469805    -5.86333136     5.19837732
 C     4.22250390    -5.25628059     4.45615374
 H    -0.26627179   -11.63996660     1.41141096
 H     6.80732185    -7.90211685     6.21249776
 H     5.36616554    -8.92625646     6.41309516
 H     6.31186958    -9.02336281     4.91905672
 H     0.03006583    -0.54674064     3.95091175
 H     1.07894997    -1.35368394     5.14293807
 H     1.44447568     0.30645943     4.61927678
 H     5.55207017    -1.80458930     8.95938263
 H     7.01524274    -0.86638984     8.47824925
 H     5.37509784    -0.35187563     7.92959915
 C     5.94291728    -8.32817823     5.68944192
 H    -1.98353458    -1.88249137     0.61342250
 H    -3.34696273    -2.95345994     0.24724053
 H    -2.10223540    -2.64917057    -0.98049116
 H     3.51830264   -12.85672623     2.28646338
 H     2.77133897   -11.90454957     0.97996674
 H     4.02499576   -11.17384672     1.99953609
 C     6.12659637    -4.81684726     5.74985358
 O     7.14031630    -4.89662106     6.42687028
 C     5.47131327    -3.43257322     5.26628458
 H     9.31245157     2.26182758     6.74772039
 C     5.12478527    -2.56825527     6.46983381
 O     4.00515578    -2.40996542     6.92937128
 O     6.24519258    -2.01013060     6.98823797
 C     6.02212322    -1.20642018     8.16828565
 C     6.20197800     2.97264883     4.68445812
 C     7.59496487     3.24824350     4.21424993
 C     8.72326246     2.74004607     4.73605718
 C     8.85958698     1.77201167     5.86978919
 H    -0.20253746    -1.79647137     1.63210960
 H    -1.31883944    -8.04361730     0.62078430
 H    -0.59058250   -10.42507619     0.15830034
 H     3.78720427    -9.53618598     4.19902188
 H     3.62854804    -1.06405902     4.56886389
 H     1.95047755    -0.49904264     2.31322631
Mg     1.79243939    -5.65465135     2.80537997
 H     5.41909285    -1.61974153     2.82086086
 C     4.26868721    -3.84645463     4.42842098
 C     0.29626279    -2.72798722     1.90558941
 C    -0.57337288    -7.46072794     1.16288426
 C     3.31825515    -8.60966491     3.86169944
 N     2.26031725    -3.58220557     3.10754607
 C     3.34826898    -3.05090897     3.76183387
 C     3.39449062    -1.54249181     3.60661500
 C     1.95228265    -1.22017113     3.14687916
 C     1.45419618    -2.57724134     2.66203492
 C     1.07113878    -0.67131999     4.28076925
 H     4.16438147    -1.52340651     1.57959999
 C     4.46466745    -1.13730037     2.56709208
 C     4.69320646     0.37113120     2.46916618
 C     5.43513854     0.94345175     3.66394714
 O     5.98846263     0.28244121     4.52664687
 O     5.41334965     2.30482630     3.63463809
 N     0.14386424    -5.17712973     1.71912586
 C    -0.31231155    -3.91423296     1.43777767
Mg    -1.94097016    -5.91352099    -3.54708825
 C    -4.79210391    -4.74547627    -5.14377575
 C    -1.48789997    -3.98142241     0.59657233
 C    -0.70133682    -2.71916367    -3.55669481
 C     1.01702638    -7.11537245    -2.36736059
 C    -3.03010203    -9.19011975    -4.11752168
 N    -2.68155160    -4.00205985    -4.23130229
 C    -3.91866649    -3.73654569    -4.77152372
 C    -4.16942200    -2.24003939    -4.84227451
 C    -2.73601828    -1.66971723    -4.71028780
 C    -1.97506658    -2.84636726    -4.10690215
 C    -2.13395093    -1.24339956    -6.05873440
 C    -5.09674597    -1.80783709    -3.68584725
 C    -1.72476435    -5.33448688     0.35867457
 C    -5.51520331    -0.33816967    -3.74784438
 C    -6.17108161     0.13079512    -2.46194396
 O    -5.94615450    -0.33199294    -1.35609925
 O    -7.03429263     1.15631519    -2.70508807
 N    -0.15358942    -5.06292434    -3.04495445
 C     0.15077387    -3.72791507    -3.05154526
 C     1.46762584    -3.50955571    -2.48478455
 C     1.96136923    -4.76248129    -2.13776301
 C     0.92501329    -5.72743227    -2.50243035
 C     2.11701141    -2.17972437    -2.28393459
 C    -0.69701088    -6.06985216     1.09038240
 C     3.21448719    -5.12286449    -1.49963970
 C     4.33750141    -4.38338516    -1.39096892
 N    -1.15916621    -7.82061751    -3.27040835
 C     0.07187379    -8.09416594    -2.73611500
 C     0.26823180    -9.53128365    -2.63155951
 C    -0.88021776   -10.12059975    -3.12374320
 C    -1.76295047    -9.03488581    -3.52778678
 C     1.50238599   -10.19913311    -2.11194631
 C    -1.16541013   -11.58477374    -3.28439011
 C    -0.78230281   -12.13348082    -4.67053791
 H     5.30117218     0.60981577     1.58060919
 C    -2.26613127    -2.80919973     0.09835629
 N    -3.51707757    -6.81821360    -4.45410374
 C    -3.87073677    -8.16295004    -4.57207893
 C    -5.16876146    -8.29007764    -5.21260880
 C    -5.56730985    -6.97591357    -5.47046354
 C    -4.53046524    -6.12532974    -4.99077386
 C    -5.89321110    -9.55688984    -5.52825920
 C    -6.63953339    -6.15376701    -6.01126977
 O    -7.70995158    -6.46300624    -6.51314768
 C    -6.15800860    -4.63116494    -5.80420535
 C    -6.15511732    -3.92077494    -7.14553283
 C    -2.74236867    -5.97410390    -0.44878051
 O    -5.21183747    -3.85824270    -7.91497144
 O    -7.37977333    -3.38260798    -7.40089537
 C    -7.51190133    -2.80067615    -8.71975841
 C    -7.65082273     1.76045229    -1.51256022
 C    -6.85043865     2.92880900    -1.03139623
 C    -6.26063748     3.04665668     0.16915475
 C    -6.23557296     2.04685881     1.28359716
 H    -0.30273098    -1.70293565    -3.53663323
 H     1.94714609    -7.49831456    -1.94504475
 H    -3.38639905   -10.21347384    -4.25261489
 C    -3.64819477    -5.40494642    -1.28015523
 H    -4.62192916    -1.96027916    -5.80688178
 H    -2.71029560    -0.81115197    -4.01952469
 H    -5.99971124    -2.43747258    -3.68473523
 H    -4.59198785    -1.99394201    -2.72533644
 H    -4.63500902     0.31304702    -3.89304519
 H    -6.18705373    -0.13695960    -4.59475993
 H     3.24113356    -6.12480886    -1.05723945
 H    -0.62146757   -12.14926182    -2.51025376
 H    -2.23444822   -11.77834654    -3.09915756
 H    -6.92234203    -4.15980533    -5.16592068
 N     1.44280367    -7.67743316     2.55502097
 H    -8.63831620     2.08169698    -1.87166338
 H    -7.77047003     0.98394421    -0.74925751
 H    -6.76545189     3.76032497    -1.73823609
 H     4.43740506    -3.39123985    -1.82968825
 H     5.20949996    -4.78242631    -0.87133759
 H    -6.84138474     2.39706950     2.13569126
 H    -6.59636357     1.05766016     0.97770018
 H    -5.20826515     1.92927945     1.66170398
 H    -1.08499150    -0.93572851    -5.94535219
 H    -2.69619864    -0.39821909    -6.48273460
 C     0.40018237    -8.21556305     1.84393906
 H    -2.17078834    -2.07270242    -6.77987505
 H     2.63000368    -2.14220786    -1.31066054
 H     1.38501960    -1.36170093    -2.31123752
 H     2.87463109    -1.96979001    -3.05742213
 H     1.76361541    -9.84471673    -1.10219855
 H     1.37567747   -11.28885763    -2.06046923
 H     2.37179386   -10.00076747    -2.75901593
 H    -1.01563141   -13.20556479    -4.74781707
 H    -1.32512085   -11.60580616    -5.46753424
 H     0.29256139   -12.00206841    -4.85973021
 C     0.45313960    -9.66726899     1.89323474
 H    -6.00899179   -10.19032815    -4.63503032
 H    -5.34720801   -10.15297598    -6.27722790
 H    -6.89009824    -9.33994181    -5.93028914
 H    -6.79478252    -1.98001396    -8.85294085
 H    -7.33339722    -3.56139323    -9.49042116
 H    -8.54076808    -2.43131100    -8.77162415
 C     1.55852653    -9.99383661     2.65422519
 H     9.66597661     3.06975373     4.28414999
 H    -5.73514597     3.98756362     0.36952182
 H     3.75453963     0.93206419     2.33840785
 H    -2.77260115    -7.06619893    -0.37850268
 C     2.16863927    -8.73727829     3.06255251
 H     1.24025196   -12.07864798     2.98332446
 H     2.47896367   -11.37240192     4.00798396
 H    -1.54807123   -10.43627754     1.64756403
 H     5.65267830     3.90804156     4.85819716
 H     6.17455424     2.35486617     5.58868064
 H     7.67632044     3.94258597     3.37197142
 H    -3.72391585    -4.32982824    -1.43133832
 H    -4.38005529    -6.02795664    -1.79608299
 C    -0.53322439   -10.58787031     1.24636517
 H     9.53966805     0.95401252     5.58644090
 H     6.25311962    -2.90421467     4.69759137
 C     2.07709601   -11.36289021     2.98193514
 H     7.90398073     1.32338938     6.16594148
 C     3.16179281   -11.85459481     2.00667373
 N     3.40955600    -6.16673343     3.89813928
 C     3.92047677    -7.41154754     4.26956487
